# Supplementary material for: Higher perioperative dexamethasone exposure is associated with shorter survival in glioblastoma
Source: Neurooncol Adv. 2026 Apr 13;8(1):vdag099. doi: 10.1093/noajnl/vdag099 (PMC13148246; doi:10.1093/noajnl/vdag099)
Supplement: vdag099_Supplementary_Data [file vdag099_supplementary_data.zip]

Archive with 4 entries (4 files):
- 29-Apr-2026_025402_Supplemental_Material.pdf
- Supplemental_Material.docx
- Supplemental_Material.pdf
- 29-Apr-2026_031258_Supplemental_Material.pdf
